# Supplementary material for: SPRINT: ultrafast protein-protein interaction prediction of the entire human interactome
Source: BMC Bioinformatics. 2017 Nov 15;18:485. doi: 10.1186/s12859-017-1871-x (PMC5688644; doi:10.1186/s12859-017-1871-x)
Supplement: Supplementary file 1 — This file contains all sensitivity, precision, and F 1-score values for our tests. The averages were included in Table 2. (XLSX 78 KB) [file 12859_2017_1871_MOESM1_ESM.xlsx]

## Sheet: high_spec
Dataset	Specificity	C1												C2												C3
		Sensitivity				Precision				F1-score				Sensitivity				Precision				F1-score				Sensitivity				Precision				F1-score
		Martin	PIPE2	Ding	SPRINT	Martin	PIPE2	Ding	SPRINT	Martin	PIPE2	Ding	SPRINT	Martin	PIPE2	Ding	SPRINT	Martin	PIPE2	Ding	SPRINT	Martin	PIPE2	Ding	SPRINT	Martin	PIPE2	Ding	SPRINT	Martin	PIPE2	Ding	SPRINT	Martin	PIPE2	Ding	SPRINT
Biogrid	0.9995	2.5	3.48966	15.3806	7.82222	98.0397	98.5875	99.6767	99.3649	4.87567	6.74073	26.649	14.5028	1.91111	4.80609	3.15556	7.91111	97.4512	98.9705	98.4425	99.372	3.74871	9.16702	6.11509	14.6555	0.833333	1.05556	1.14444	2.93333	94.3434	95.4798	95.8261	98.3244	1.65207	2.08803	2.26188	5.69672
	0.999	3.76667	4.10091	18.6056	11.2778	97.4138	97.6193	99.4661	99.1211	7.25289	7.87116	31.3474	20.2514	2.65556	7.40082	4.82222	12.1333	96.371	98.6667	97.9684	99.1826	5.16869	13.7689	9.19199	21.6216	1.21111	1.21111	1.7037	6.95556	92.3729	92.3729	94.4711	98.5827	2.39088	2.39088	3.34705	12.9943
	0.995	12.2111	12.1804	30.063	26.4444	96.0664	96.0565	98.3643	98.1443	21.668	21.6194	46.0513	41.663	7.48889	13.646	14.7111	22.6556	93.7413	96.465	96.7133	97.8407	13.8697	23.9097	25.5377	36.7918	4.67778	3.35556	5.10667	12.1778	90.3433	87.0317	91.0858	96.0561	8.89499	6.46197	9.67113	21.6152
	0.99	21.4333	20.26	40.3185	34.4667	95.5423	95.2958	97.5799	97.1805	35.0123	33.4158	57.0605	50.8858	11.9222	17.5019	20.3111	27.8333	92.2614	94.5946	95.3078	96.5318	21.1158	29.5386	33.486	43.2083	8	5.38889	8.30556	16.6333	88.8889	84.3478	89.2546	94.3289	14.6789	10.1305	15.197	28.28
	0.95	50.3	38.1635	64.9778	57.0333	90.9584	88.415	92.8551	91.9398	64.7778	53.3143	76.4545	70.397	33.6333	32.448	46.4222	48.0333	87.0578	86.6469	90.2768	90.572	48.5213	47.2148	61.315	62.775	24.8778	19.4778	27.5205	35.0111	83.2652	79.5733	84.625	87.5035	38.3095	31.2952	41.534	50.0119
HPRD	0.9995	1.3	11.1	8.8	24	96.4286	99.554	99.4444	99.7925	2.56541	19.9731	16.1692	38.6941	0.3	8.3	0.8	23.9	87.5	99.4048	94.4444	99.7917	0.59795	15.3208	1.58656	38.564	1.9	2.4	0.1	7.6	97.5	98	75	99.3506	3.72736	4.68526	0.199734	14.1199
	0.999	1.3	11.1	8.9	24	92.8571	99.108	98.8889	99.5851	2.5641	19.964	16.3303	38.6785	0.3	8.3	0.8	23.9	75	98.8095	88.8889	99.5833	0.59761	15.3137	1.58573	38.5484	1.9	2.4	0.1	7.6	95	96	50	98.7013	3.72549	4.68293	0.199601	14.1133
	0.995	11.7	27.9	27	32.4	95.9016	98.2412	98.1818	98.4802	20.8556	43.4581	42.3529	48.7585	8.3	18.5	4.8	32.4	94.3182	97.3684	90.566	98.4802	15.2574	31.0924	9.11681	48.7585	4.9	4.8	2.4	23.1	90.7407	90.566	82.7586	97.8814	9.29791	9.11681	4.66472	37.3786
	0.99	17.3	31.099	29.6	38.5	94.5355	96.8877	96.732	97.4684	29.2477	47.0847	45.3292	55.1971	11.9	31.8	11.4	35.4	92.2481	96.9512	91.9355	97.2527	21.0806	47.8916	20.2847	51.9062	7.3	9.4	5.4	29.1	87.9518	90.3846	84.375	96.6777	13.4811	17.029	10.1504	44.7348
	0.95	49.5	50.2	57.9	61.8	90.8257	90.9503	92.0509	92.515	64.0777	64.6928	71.0866	74.1007	33	47.4	41.1	52.2	86.8421	90.458	89.154	91.2587	47.8261	62.2047	56.2628	66.4122	28.1	32.5	24.05	46.2	84.8943	86.6667	82.7895	90.2344	42.2239	47.2727	37.2725	61.1111
Innate Exp	0.9995	7.16923	4.68221	13.7846	16.3231	99.3075	98.9435	99.6392	99.6946	13.373	8.9413	24.2187	28.053	3.12308	9.95844	5.8	14.7692	98.4247	99.5003	99.1464	99.6626	6.05405	18.1049	10.9589	25.7261	0.815385	1.27692	1.45	8.32308	94.2278	96.2343	96.6759	99.4029	1.61678	2.5204	2.85715	15.36
	0.999	8.47692	8.24869	16.9154	22.6308	98.8342	98.8019	99.4129	99.5601	15.6146	15.2262	28.9114	36.8787	3.73846	10.9281	7.56923	21.9077	97.3952	99.0929	98.697	99.5456	7.20053	19.6853	14.0602	35.912	1.41538	1.69231	1.77692	9.78462	93.4034	94.4223	94.679	98.9884	2.78851	3.32502	3.48838	17.8089
	0.995	18.2615	20.8526	36.2077	36.0923	97.335	97.6577	98.6386	98.6336	30.7533	34.3669	52.9711	52.8468	10.5692	16.8078	16.4692	38.0923	95.483	97.1098	97.0539	98.7044	19.0318	28.6558	28.16	54.9703	4.86154	6.46154	5.03077	24.9385	90.6745	92.8178	90.9639	98.0345	9.2283	12.082	9.53425	39.7621
	0.99	26.7385	28.578	44.9846	42.7846	96.3949	96.6181	97.8254	97.7161	41.8644	44.1093	61.6293	59.5121	15.2154	21.4868	22.9231	44.5077	93.833	95.551	95.8207	97.8026	26.1848	35.0842	36.9957	61.1757	8.6	8.43077	7.90513	34.6923	89.5833	89.3964	88.7734	97.1983	15.6934	15.4084	14.5175	51.1338
	0.95	58.6769	47.3992	70.0769	67.0154	92.1479	90.4552	93.3402	93.057	71.6985	62.2034	80.0527	77.9179	39.8	41.3729	49.9744	63.1077	88.8393	89.2134	90.905	92.6587	54.9724	56.53	64.4938	75.0801	27.7692	25.3615	27.7423	52.0308	84.7418	83.5318	84.7319	91.2328	41.8308	38.9095	41.7991	66.2682
Innate Man	0.9995	16.25	9.25	2.7	10.75	99.697	99.4737	19.6364	99.5455	27.9451	16.9261	4.74725	19.4045	19.75	17.25	40.5	50.5	99.75	99.7143	99.8773	99.9015	32.9718	29.4119	57.6308	67.0874	1.25	2.25	1.05	9	96.6667	98	96.6667	99.4595	2.46809	4.399	2.07743	16.5064
	0.999	16.25	9.25	5.4	10.75	99.3939	98.9474	39.2727	99.0909	27.9332	16.9184	9.49451	19.3958	19.75	17.25	40.5	50.5	99.5	99.4286	99.7546	99.803	32.9581	29.3994	57.6104	67.0652	1.25	2.25	1.1	9	93.3333	96	93.3333	98.9189	2.46696	4.39695	2.17437	16.4989
	0.995	29.75	29	23.75	22.75	98.3471	98.3051	97.9381	97.8495	45.6814	44.7876	38.2294	36.9168	22	31.5	41.75	55.25	97.7778	98.4375	98.8166	99.1031	35.9184	47.7273	58.6995	70.947	6.5	4	3.5	28	92.8571	88.8889	87.5	98.2456	12.1495	7.6555	6.73077	43.5798
	0.99	46.5	46.25	43	55.25	97.8947	97.8836	97.7273	98.2222	63.0508	62.8183	59.7222	70.72	24.75	38	43.25	61.75	96.1165	97.4359	97.7401	98.4064	39.3638	54.6763	59.9653	75.8833	9.5	10.75	3.75	33.25	90.4762	91.4894	78.9474	97.0803	17.1946	19.2394	7.1599	49.5345
	0.95	81.25	72	81.75	81	94.2029	93.5065	94.2363	94.186	87.2483	81.3559	87.5502	87.0968	60.25	56.25	54.9167	73	92.3372	91.8367	91.6592	93.5897	72.9198	69.7674	68.6828	82.0225	25.5	40.5	16.25	47.75	83.6066	89.011	76.4706	90.5213	39.0805	55.6701	26.8041	62.5205
IntAct	0.9995	3.02083	1.87656	11.8375	14.0625	98.3729	97.4053	99.5829	99.6458	5.86167	3.68219	21.1597	24.6467	0.9375	11.7524	3.54167	17.125	94.9468	99.5763	98.6149	99.7089	1.85667	21.0236	6.83776	29.2298	0.708333	2.79167	0.520833	7.125	93.4234	98.2417	91.2698	99.3033	1.40601	5.42906	1.03576	13.296
	0.999	3.33333	4.10759	15.2958	15.9583	97.088	97.6218	99.3511	99.3773	6.44538	7.88347	26.5102	27.5005	1.85417	12.586	4.04167	19.4583	94.8845	99.2116	97.5859	99.4887	3.63726	22.3381	7.76186	32.5504	0.875	4.1	0.741667	8.64583	89.7502	97.6198	88.1386	98.8567	1.7331	7.86948	1.47096	15.901
	0.995	12.8333	15.2002	30.9375	28.5417	96.25	96.8127	98.4095	98.2783	22.6471	26.275	47.0756	44.2364	7.72917	16.6285	12.5625	25.3333	93.9241	97.0803	96.1722	98.0645	14.283	28.3935	22.2222	40.2649	4.16667	7.02083	2.50694	14	89.2857	93.3518	83.3835	96.5517	7.96178	13.0595	4.86755	24.4541
	0.99	19.375	21.0592	38.6875	36.7708	95.092	95.4631	97.4803	97.3525	32.1911	34.5063	55.3915	53.3797	11.875	20.0042	21.5521	30.3125	92.233	95.2381	95.5663	96.8064	21.041	33.0635	35.1722	46.1685	6.5	9.66667	4.08333	17.4792	86.6667	90.625	80.3279	94.5885	12.093	17.4699	7.77161	29.5059
	0.95	47.7083	38.0942	65.8681	58.9583	90.5138	88.389	92.9448	92.1824	62.4829	53.242	77.0982	71.9187	34.7292	35.3824	47.9583	50.5417	87.4148	87.6161	90.5586	90.9977	49.7093	50.4082	62.7077	64.9879	24.9375	21.6458	23.5144	34.125	83.2985	81.2353	82.468	87.2204	38.3838	34.1833	36.5945	49.0566
MINT	0.9995	9.42857	20.3147	27.7214	18.2857	99.4776	99.7559	99.8223	99.7287	17.2246	33.7554	43.3924	30.9049	11.4286	17.2857	9.71429	30.7143	99.5679	99.7135	99.4928	99.838	20.5037	29.4638	17.7003	46.9766	1.28571	0.142857	5.44286	11.7143	96.5	82.5	99.186	99.5783	2.53762	0.28522	10.3194	20.9626
	0.999	9.42857	20.3147	27.8714	18.2857	98.9552	99.5119	99.6447	99.4574	17.2167	33.7414	43.559	30.8918	11.4286	17.2857	9.71429	30.7143	99.1358	99.427	98.9855	99.6759	20.4945	29.4512	17.6923	46.9587	1.28571	0.142857	5.74286	11.7143	93	65	98.3721	99.1566	2.53636	0.285088	10.8522	20.9532
	0.995	27.5714	25.7511	45.3571	33	98.2195	98.0987	98.9111	98.5079	43.0564	40.7937	62.1942	49.4383	23.4286	30.2857	23.6429	41.5714	97.9113	98.3787	97.9348	98.8118	37.8099	46.3138	38.0902	58.5219	3	5.71429	15.0714	29	85.75	91.9662	96.8015	98.3057	5.79718	10.76	26.082	44.7877
	0.99	35.2857	31.1874	53.2857	37.8571	97.2441	96.8975	98.1579	97.4265	51.782	47.1872	69.0741	54.5267	25.5714	33.1429	34.1429	45	96.2366	97.0752	97.1545	97.8261	40.4063	49.4148	50.5285	61.6438	10.8571	23.2857	17.2857	35.2857	91.5663	95.8824	94.5312	97.2441	19.4125	37.4713	29.2271	51.782
	0.95	58.2857	53.2189	75	59.2857	92.0993	91.423	93.75	92.2222	71.3911	67.2755	83.3333	72.1739	47.4286	50.7143	52.1429	59	90.4632	91.0373	91.25	92.1875	62.2306	65.1406	66.3636	71.9512	35.1429	41.7143	39.5238	49	87.5445	89.2966	88.7739	90.7407	50.1529	56.8647	54.6959	63.6364
Park & Marcotte	0.9995	2.85344	2.46433	3.30739	2.20493	98.2867	98.0231	98.5173	97.7971	5.54587	4.80779	6.39993	4.31263	1.4	5.2	1	5.2	96.6667	99.0566	95.4545	99.0566	2.76003	9.88128	1.97926	9.88128	0.461255	0.276753	0.369004	2.02952	90.9667	86.45	89.16	97.6435	0.917855	0.551739	0.734966	3.97639
	0.999	3.17769	7.26329	6.69053	8.49546	96.9585	98.6438	98.5379	98.838	6.1537	13.5303	12.5303	15.6461	1.4	5.2	1	5.2	93.3333	98.1132	90.9091	98.1132	2.75862	9.87654	1.97824	9.87654	0.461255	0.645756	0.369004	2.58303	82.3333	86.6833	78.88	96.2814	0.91737	1.28196	0.734571	5.03108
	0.995	8.56031	19.0013	15.9994	27.2374	94.4824	97.4363	96.9702	98.1975	15.6983	31.801	27.4669	42.6459	2.6	9.3	2.2	13.8	83.871	94.898	81.4815	96.5035	5.04365	16.9399	4.28432	24.147	0.738007	1.84502	0.830258	5.2583	59.6923	78.7077	62.5982	91.3226	1.45799	3.60552	1.63878	9.94403
	0.99	11.738	22.6978	21.1479	35.3437	92.1501	95.7804	95.4858	97.2486	20.8235	36.6988	34.6267	51.845	4	12.6	4.3	18.4	80	92.6471	81.1321	94.8454	7.61905	22.1831	8.16714	30.8208	1.01476	2.30627	1.7171	7.19557	50.381	69.7619	63.3692	87.7998	1.98945	4.46494	3.34359	13.3011
	0.95	41.7639	37.4189	44.2121	49.0272	89.308	88.2128	89.841	90.7454	56.9131	52.5477	59.2609	63.6605	13	23.1	14.3	26.3	72.2222	82.2064	74.0933	84.0256	22.0339	36.0656	23.9732	40.0609	7.38007	10.2399	10.6458	14.3911	59.613	67.1917	68.0439	74.2153	13.1341	17.7714	18.411	24.1076
AVERAGE	0.9995	6.07458	7.59679	11.9331	13.3498	98.5157	98.8204	88.0456	99.367	11.0559	13.5466	20.3909	22.9312	5.55004	10.6504	9.21593	21.4457	96.3296	99.4195	97.9247	99.6187	9.78469	18.9105	14.687	33.1601	1.03629	1.45625	1.43959	6.96075	94.804	93.558	91.9692	99.0089	2.04654	2.85124	2.78376	12.8454
	0.999	6.53331	9.19789	14.2398	15.914	97.3572	98.6077	90.6535	99.29	11.8829	16.4479	24.0976	27.0347	5.87525	11.2787	9.7782	23.4019	93.66	98.9642	96.1128	99.3418	10.4022	19.9762	15.6972	36.0761	1.19978	1.77743	1.64774	8.04047	91.3133	89.7283	85.4106	98.498	2.36553	3.46176	3.18101	14.7572
	0.995	17.2697	21.4122	29.9021	29.4951	96.6574	97.5155	98.202	98.2988	28.6229	34.7288	45.1916	45.2151	11.7308	19.524	16.5908	32.7289	93.8609	97.1054	94.1055	98.2155	20.1734	31.8618	26.5872	47.7716	4.12057	4.74246	4.92087	19.4964	85.6205	89.0472	85.0131	96.6282	7.82681	8.96304	9.02703	31.6459
	0.99	25.4815	28.7331	38.7177	40.139	95.5505	96.4038	97.2841	97.5164	39.1388	43.6886	54.6905	56.5809	15.0334	24.9337	22.5542	37.6005	91.8469	95.6419	93.5224	97.0673	25.2588	38.836	34.9428	52.9724	7.39599	9.88976	6.92098	24.8052	83.6449	87.4125	82.797	94.9882	13.5061	17.3162	12.481	38.3246
	0.95	55.355	48.0707	65.6835	62.0171	91.4366	90.1931	92.7169	92.4068	68.3699	62.0902	76.4052	73.8951	37.4059	40.9525	43.8306	53.169	86.4538	88.4307	88.271	90.7557	51.1733	55.333	57.6856	66.1843	24.8153	27.3485	24.1781	39.7869	80.9948	82.3581	81.129	87.3812	37.5879	40.281	36.7302	53.816
Dataset	Specificity	Sensitivity				Precision				F1-score
		Martin	PIPE2	Ding	SPRINT	Martin	PIPE2	Ding	SPRINT	Martin	PIPE2	Ding	SPRINT
C1 average	0.9995	6.07458	7.59679	11.9331	13.3498	98.5157	98.8204	88.0456	99.367	11.0559	13.5466	20.3909	22.9312
	0.999	6.53331	9.19789	14.2398	15.914	97.3572	98.6077	90.6535	99.29	11.8829	16.4479	24.0976	27.0347
	0.995	17.2697	21.4122	29.9021	29.4951	96.6574	97.5155	98.202	98.2988	28.6229	34.7288	45.1916	45.2151
	0.99	25.4815	28.7331	38.7177	40.139	95.5505	96.4038	97.2841	97.5164	39.1388	43.6886	54.6905	56.5809
	0.95	55.355	48.0707	65.6835	62.0171	91.4366	90.1931	92.7169	92.4068	68.3699	62.0902	76.4052	73.8951
C2 average	0.9995	5.55004	10.6504	9.21593	21.4457	96.3296	99.4195	97.9247	99.6187	9.78469	18.9105	14.687	33.1601
	0.999	5.87525	11.2787	9.7782	23.4019	93.66	98.9642	96.1128	99.3418	10.4022	19.9762	15.6972	36.0761
	0.995	11.7308	19.524	16.5908	32.7289	93.8609	97.1054	94.1055	98.2155	20.1734	31.8618	26.5872	47.7716
	0.99	15.0334	24.9337	22.5542	37.6005	91.8469	95.6419	93.5224	97.0673	25.2588	38.836	34.9428	52.9724
	0.95	37.4059	40.9525	43.8306	53.169	86.4538	88.4307	88.271	90.7557	51.1733	55.333	57.6856	66.1843
C3 average	0.9995	1.03629	1.45625	1.43959	6.96075	94.804	93.558	91.9692	99.0089	2.04654	2.85124	2.78376	12.8454
	0.999	1.19978	1.77743	1.64774	8.04047	91.3133	89.7283	85.4106	98.498	2.36553	3.46176	3.18101	14.7572
	0.995	4.12057	4.74246	4.92087	19.4964	85.6205	89.0472	85.0131	96.6282	7.82681	8.96304	9.02703	31.6459
	0.99	7.39599	9.88976	6.92098	24.8052	83.6449	87.4125	82.797	94.9882	13.5061	17.3162	12.481	38.3246
	0.95	24.8153	27.3485	24.1781	39.7869	80.9948	82.3581	81.129	87.3812	37.5879	40.281	36.7302	53.816
Overall AVERAGE	0.9995	4.2203	6.56781	7.52953	13.9187	96.5498	97.266	92.6465	99.3316	7.62905	11.7694	12.6205	22.9789
	0.999	4.53611	7.41799	8.55525	15.7855	94.1102	95.7668	90.7256	99.0432	8.21688	13.2953	14.3253	25.956
	0.995	11.0404	15.2262	17.1379	27.2401	92.0463	94.556	92.4402	97.7142	18.8744	25.1845	26.9353	41.5442
	0.99	15.9703	21.1855	22.731	34.1816	90.3474	93.1527	91.2011	96.524	25.9679	33.2803	34.0381	49.2926
	0.95	39.1921	38.7906	44.5641	51.6577	86.2951	86.994	87.3723	90.1813	52.3771	52.5681	56.9403	64.6318

## Sheet: AUCs
Dataset	AUROC				AUPR
	Martin	PIPE2	Ding	SPRINT	Martin	PIPE2	Ding	SPRINT
	C1
Biogrid	87.5419	79.0099	93.0576	88.108	87.1953	80.5182	93.0819	89.2433
HPRD	86.8326	81.5334	89.3407	86.7583	86.9282	84.3108	90.202	89.3201
Innate_Exp	90.1831	83.9791	93.8289	91.3429	90.3126	85.4805	94.1446	92.2504
Innate_Man	94.1104	90.2608	94.889	93.0858	94.9266	92.2153	95.7298	94.7468
IntAct	88.0171	80.7228	92.1781	88.6902	87.5056	81.6847	92.314	89.7111
MINT	90.8592	83.4133	93.541	89.0286	91.0759	85.9307	94.1106	91.1279
Park & Marcotte	81.49	76.74	82	82.35	82.32	79.9	83	85.39
	C2
Biogrid	81.328	76.6562	86.5661	84.6723	80.7561	78.2485	86.1229	86.3011
HPRD	83.2951	81.5541	84.7825	86.0868	82.8477	83.9838	84.8516	88.3653
Innate_Exp	83.9627	81.4629	87.984	89.3083	83.7365	82.5693	87.91	90.3741
Innate_Man	85.8746	84.435	84.7383	87.6426	87.7111	87.2206	87.0989	90.3277
IntAct	81.6752	77.64	85.6309	83.1425	80.6821	78.6937	85.2009	85.5751
MINT	86.6626	81.7589	87.1681	86.2049	86.3714	84.0838	87.4741	88.4747
Park & Marcotte	60.67	63.76	60	65.52	60.43	67.41	60	70.25
	C3
Biogrid	76.1986	71.3787	79.1644	79.6702	74.8917	70.2469	77.2444	80.5877
HPRD	79.456	77.1375	77.5147	83.2716	78.5066	78.2807	75.3167	85.0816
Innate_Exp	78.0954	75.8932	80.6938	85.6951	76.653	74.4179	78.546	86.2305
Innate_Man	71.7453	73.2538	65.9571	76.5681	73.4894	74.9549	66.8104	80.1745
IntAct	76.9408	73.6122	78.8136	74.4358	74.8754	73.1097	76.0303	78.0752
MINT	81.2483	78.057	78.9399	82.5366	80.0736	79.277	77.1406	84.5452
Park & Marcotte	57.86	58.9	57	60.6	57.07	59.84	56	63.49
	AVERAGES
C1 average	88.4335	82.237	91.2622	88.4806	88.6092	84.2915	91.7976	90.2557
C2 average	80.4955	78.181	82.41	83.2253	80.3621	80.3157	82.6655	85.6669
C3 average	74.5063	72.6046	74.0119	77.5396	73.6514	72.8753	72.4412	79.7407
Overall AVERAGE	81.1451	77.6742	82.5614	83.0818	80.8742	79.1608	82.3014	85.2211
